# Supplementary material for: Response of Intestinal Microbiota to the Variation in Diets in Grass Carp (Ctenopharyngodon idella)
Source: Metabolites. 2022 Nov 15;12(11):1115. doi: 10.3390/metabo12111115 (PMC9698803; doi:10.3390/metabo12111115)
Supplement: Supplementary file 1 [file metabolites-12-01115-s001.zip]

Archive with 1 entries (1 files):
- metabolites-2010536-Supplementary.pdf
